# Supplementary material for: Response of Pasture Grasses to Organic Fertilizer Produced from Black Soldier Fly Frass
Source: Plants (Basel). 2024 Mar 25;13(7):943. doi: 10.3390/plants13070943 (PMC11013756; doi:10.3390/plants13070943)
Supplement: Supplementary file 1 [file plants-13-00943-s001.zip]

Archive with 1 entries (1 files):
- plants-2939160-supplementary.pdf
